# Supplementary material for: PiezoMEMS Fabrication on Flexible Stainless-Steel Substrates
Source: Sensors (Basel). 2026 Apr 5;26(7):2246. doi: 10.3390/s26072246 (PMC13075221; doi:10.3390/s26072246)
Supplement: Supplementary file 1 [file sensors-26-02246-s001.zip]

Archive with 1 entries (1 files):
- sensors-4169376-supplementary.pdf
